# Supplementary material for: Chiral Amino Acids Mediate Mitochondria-Dependent Apoptosis of Human Proximal Tubular Epithelial Cells Under Oxidative Stress
Source: Int J Mol Sci. 2024 Dec 15;25(24):13439. doi: 10.3390/ijms252413439 (PMC11677210; doi:10.3390/ijms252413439)
Supplement: Supplementary file 1 [file ijms-25-13439-s001.zip]

Archive with 1 entries (1 files):
- ijms-3347201-supplementary.pdf
